# Supplementary material for: Herbal Textual Research, Phytochemistry, Pharmacology and Toxicity of Atractylodis Rhizoma: A Comprehensive Review
Source: Molecules. 2026 Mar 18;31(6):1015. doi: 10.3390/molecules31061015 (PMC13029298; doi:10.3390/molecules31061015)
Supplement: Supplementary file 1 [file molecules-31-01015-s001.zip]

Archive with 1 entries (1 files):
- molecules-4185077-supplementary.pdf
